# Supplementary material for: Genomic Landscape and Prediction of Udder Traits in Saanen Dairy Goats
Source: Animals (Basel). 2025 Jan 17;15(2):261. doi: 10.3390/ani15020261 (PMC11759135; doi:10.3390/ani15020261)
Supplement: Supplementary file 1 [file animals-15-00261-s001.zip]

Archive with 1 entries (1 files):
- animals-3393089-supplementary.pdf
